# Supplementary material for: Transmission of Bacterial Symbionts With and Without Genome Erosion Between a Beetle Host and the Plant Environment
Source: Front Microbiol. 2021 Sep 22;12:715601. doi: 10.3389/fmicb.2021.715601 (PMC8493222; doi:10.3389/fmicb.2021.715601)
Supplement: Supplementary file 2 [file Table_1.XLSX]

## Sheet: SuppData1
	Present in beetle and corresponding plant
	Present in plant but not in corresponding beetle
Wheat treatment
ASV RepSeq	TACGTAGGGTGCAAGCGTTAATCGGAATTACTGGGCGTAAAGCGTGCGTAGGCGGTTTGTTAAGACCGATGTGAAATCCTCAGGCTCAACCTAAGAATTGCATTAGTGACTAGCAAGCTAGAGTATGGCAGAGGGGGGTAGAATTCCACGTGTAGCAGTGAAATGCGTAGAGATGTGGAAGAATACCGATGGCGAAGGCAGCCCCCTGGGCCAATACTGACGCTCATGCACGAAAGCGTGGGGAGCAAACAGG		TACGAAGGGGGCTAGCGTTGTTCGGATTTACTGGGCGTAAAGCGCACGTAGGCGGACTTTTAAGTCAGGGGTGAAATCCCAGAGCTCAACTCTGGAACTGCCTTTGATACTGGAAGTCTTGAGTATGGTAGAGGTGAGTGGAATTCCGAGTGTAGAGGTGAAATTCGTAGATATTCGGAGGAACACCAGTGGCGAAGGCGGCTCACTGGACCATTACTGACGCTGAGGTGCGAAAGCGTGGGGAGCAAACAGG		TACGTAGGGTGCGAGCGTTAATCGGAATTACTGGGCGTAAAGCGTGCGCAGGCGGTAATGCAAGACCGATGTGAAATCCCCGGGCTCAACCTGGGAACTGCATTGGTGACTGCATTGCTGGAGTGCGGCAGAGGGGGATGGAATTCCGCGTGTAGCAGTGAAATGCGTAGATATGCGGAGGAACACCGATGGCGAAGGCAATCCCCTGGGCCTGCACTGACGCTCATGCACGAAAGCGTGGGGAGCAAACAGG		TACAGAGGGTGCGAGCGTTAATCGGATTTACTGGGCGTAAAGCGTGCGTAGGCGGCTTTTTAAGTCGGATGTGAAATCCCCGAGCTTAACTTGGGAATTGCATTCGATACTGGGAAGCTAGAGTATGGGAGAGGATGGTAGAATTCCAGGTGTAGCGGTGAAATGCGTAGAGATCTGGAGGAATACCGATGGCGAAGGCAGCCATCTGGCCTAATACTGACGCTGAAGTACGAAAGCATGGGGAGCAAACAGG		TACGAAGGGGGCTAGCGTTGTTCGGATTTACTGGGCGTAAAGCGCACGTAGGCGGACTTTTAAGTCAGGGGTGAAATCCCAGAACTCAACTCTGGAACTGCCTTTGATACTGGAAGTCTTGAGTATGGTAGAGGTGAGTGGAATTCCGAGTGTAGAGGTGAAATTCGTAGATATTCGGAGGAACACCAGTGGCGAAGGCGGCTCACTGGACCATTACTGACGCTGAGGTGCGAAAGCGTGGGGAGCAAACAGG		TACAGAGGGTGCGAGCGTTAATCGGATTTACTGGGCGTAAAGCGTGCGTAGGCGGCTTTTTAAGTCGGATGTGAAATCCCCGAGCTTAACTTGGGAATTGCATTCGATACTGGGAAGCTAGAGTATGGGAGAGGATGGTAGAATTCCAGGTGTAGCGGTGAAATGCGTAGAGATCTGGAGGAATACCGATGGCGAAGGCAGCCATCTGGCCTAATACTGACGCTGAGGTACGAAAGCATGGGGAGCAAACAGG		TACGAAGGGTGCAAGCGTTACTCGGAATTACTGGGCGTAAAGCGTGCGTAGGTGGTTATTTAAGTCCGTTGTGAAAGCCCTGGGCTCAACCTGGGAACTGCAGTGGATACTGGATGACTAGAGTGTGGTAGAGGGTAGCGGAATTCCTGGTGTAGCAGTGAAATGCGTAGAGATCAGGAGGAACATCCATGGCGAAGGCAGCTACCTGGACCAACACTGACACTGAGGCACGAAAGCGTGGGGAGCAAACAGG		TACAGAGGGTGCAAGCGTTAATCGGAATTACTGGGCGTAAAGCGCGCGTAGGTGGTTTGTTAAGTTGGATGTGAAATCCCCGGGCTCAACCTGGGAACTGCATTCAAAACTGACAAGCTAGAGTATGGTAGAGGGTGGTGGAATTTCCTGTGTAGCGGTGAAATGCGTAGATATAGGAAGGAACACCAGTGGCGAAGGCGACCACCTGGACTGATACTGACACTGAGGTGCGAAAGCGTGGGGAGCAAACAGG		TACGGAGGGTGCAAGCGTTAATCGGAATTACTGGGCGTAAAGCGCACGCAGGCGGTCTGTCAAGTCGGATGTGAAATCCCCGGGCTCAACCTGGGAACTGCATTCGAAACTGGCAGGCTAGAGTCTTGTAGAGGGGGGTAGAATTCCAGGTGTAGCGGTGAAATGCGTAGAGATCTGGAGGAATACCGGTGGCGAAGGCGGCCCCCTGGACAAAGACTGACGCTCAGGTGCGAAAGCGTGGGGAGCAAACAGG		TACGTAGGGTGCAAGCGTTAATCGGAATTACTGGGCGTAAAGCGTGCGCAGGCGGTTGTGTAAGTCAGATGTGAAATCCCCGGGCTCAACCTGGGAATTGCATTTGAGACTGCGCGGCTAGAGTGTGTCAGAGGGGGGTAGAATTCCACGTGTAGCAGTGAAATGCGTAGATATGTGGAGGAATACCGATGGCGAAGGCAGCCCCCTGGGATAACACTGACGCTCATGCACGAAAGCGTGGGGAGCAAACAGG		TACGTAGGGTGCGAGCGTTAATCGGAATTACTGGGCGTAAAGCGTGCGCAGGCGGTGATGTAAGACAGATGTGAAATCCCCGGGCTCAACCTGGGAACTGCATTTGTGACTGCATTGCTAGAGTACGGTAGAGGGGGATGGAATTCCGCGTGTAGCAGTGAAATGCGTAGATATGCGGAGGAACACCGATGGCGAAGGCAATCCCCTGGACCTGTACTGACGCTCATGCACGAAAGCGTGGGGAGCAAACAGG		TACAGAGGGTGCAAGCGTTAATCGGAATTACTGGGCGTAAAGCGCGCGTAGGTGGTTTGTTAAGTTGGATGTGAAAGCCCCGGGCTCAACCTGGGAACTGCATTCAAAACTGACAAGCTAGAGTATGGTAGAGGGTGGTGGAATTTCCTGTGTAGCGGTGAAATGCGTAGATATAGGAAGGAACACCAGTGGCGAAGGCGACCACCTGGACTGATACTGACACTGAGGTGCGAAAGCGTGGGGAGCAAACAGG		TACGTAGGGTGCAAGCGTTAATCGGAATTACTGGGCGTAAAGCGTGCGCAGGCGGTTTGCTAAGACCGATGTGAAATCCCCGGGCTCAACCTGGGAACTGCATTGGTGACTGGCAGGCTAGAGTATGGCAGAGGGGGGTAGAATTCCACGTGTAGCAGTGAAATGCGTAGAGATGTGGAGGAATACCGATGGCGAAGGCAGCCCCCTGGGCCAATACTGACGCTCATGCACGAAAGCGTGGGGAGCAAACAGG		TACGAAGGGTGCAAGCGTTAATCGGAATTACTGGGCGTAAAGCGCGCGTAGGTGGTTCAGCAAGTTGGATGTGAAATCCCCGGGCTCAACCTGGGAACTGCATCCAAAACTACTGAGCTAGAGTACGGTAGAGGGTGGTGGAATTTCCTGTGTAGCGGTGAAATGCGTAGATATAGGAAGGAACACCAGTGGCGAAGGCGACCACCTGGACTGATACTGACACTGAGGTGCGAAAGCGTGGGGAGCAAACAGG		TACGGAGGGTGCAAGCGTTAATCGGAATTACTGGGCGTAAAGCGCACGCAGGCGGTTTGTTAAGTCAGATGTGAAATCCCCGGGCTCAACCTGGGAACTGCATTTGAAACTGGCAAGCTAGAGTCTCGTAGAGGGGGGTAGAATTCCAGGTGTAGCGGTGAAATGCGTAGAGATCTGGAGGAATACCGGTGGCGAAGGCGGCCCCCTGGACGAAGACTGACGCTCAGGTGCGAAAGCGTGGGGAGCAAACAGG		TACGGAGGGTGCAAGCGTTAATCGGAATTACTGGGCGTAAAGCGTGTGTAGGCGGTTTGTTAAGTCTGTTGTGAAAGCCCCGGGCTCAACCTGGGAATGGCAATGGATACTGGCAAGCTAGAGTGTGATAGAGGATGGTGGAATTCCCGGTGTAGCGGTGAAATGCGTAGAGATCGGGAGGAACATCAGTGGCGAAGGCGGCCATCTGGATTAACACTGACGCTGAGACACGAAAGCGTGGGGAGCAAACAGG		TACGTAGGGTGCAAGCGTTAATCGGAATTACTGGGCGTAAAGCGTGCGCAGGCGGTTTGTTAAGACCGATGTGAAATCCCCGGGCTCAACCTGGGAACTGCATTGGTGACTGGCAAGCTAGAGTATGGCAGAGGGGGGTAGAATTCCACGTGTAGCAGTGAAATGCGTAAAGATGTGGAGGAATACCGATGGCGAAGGCAGCCCCCTGGGCCAATACTGACGCTCATGCACGAAAGCGTGGGGAGCAAACAGG		TACGTAGGGTGCAAGCGTTAATCGGAATTACTGGGCGTAAAGCGTGCGCAGGCGGTTTGTTAAGACCGATGTGAAATCCCCGGGCTCAACCTGGGAACTGCATTGGTGACTGGCAAGCTAGAGTATGGCAGAGGGGGGTAGAATTCCACGTGTAGCAGTGAAATGCGTAGAGATGTGGAGGAATACCGATGGCGAAGGCAGCCCCCTGGGCCAATACTGACGCTCATGCACGAAAGCGTGGGGAGCAAACAGG		TACGTAGGTCCCAAGCGTTGTCCGGATTTATTGGGCGTAAAGCGAGCGCAGGTGGTTTCTTAAGTCTGATGTAAAAGGCAGTGGCTCAACCATTGTGTGCATTGGAAACTGGGAGACTTGAGTGCAGGAGAGGAGAGTGGAATTCCATGTGTAGCGGTGAAATGCGTAGATATATGGAGGAACACCGGAGGCGAAAGCGGCTCTCTGGCCTGTAACTGACACTGAGGCTCGAAAGCGTGGGGAGCAAACAGG		TACGGAGGGTGCAAGCGTTAATCGGAATTACTGGGCGTAAAGCGTGTGTAGGCGGTTTGTTAAGTCTGTTGTGAAAGCCCCGGGCTCAACCTGGGAATGGCAATGGATACTGGCAAGCTAGAGTGTGATAGAGGATGGTGGAATTCCCGGTGTAGCGGTGAAATGCGTAGAGATCGGGAGGAACATCAGTGGCGAAGGCGGCCATCTGGATTAACACTGACGCTGAGACACAAAAGCGTGGGGAGCAAACAGG		TACGTAGGGTGCAAGCGTTAATCGGAATTACTGGGCGTAAAGCGTGCGCAGGCGGTTCGGAAAGAAAGATGTGAAATCCCAGAGCTTAACTTTGGAACTGCATTTTTAACTACCGAGCTAGAGTGTGTCAGAGGGAGGTGGAATTCCGCGTGTAGCAGTGAAATGCGTAGATATGCGGAGGAACACCGATGGCGAAGGCAGCCTCCTGGGATAACACTGACGCTCATGCACGAAAGCGTGGGGAGCAAACAGG		TACGAAGGGTGCAAGCGTTAATCGGAATTACTGGGCGTAAAGCGCGCGTAGGTGGTTTGGTAAGATGGATGTGAAATCCCCGGGCTCAACCTGGGAACTGCATCCATAACTGCCTGACTAGAGTACGGTAGAGGGTGGTGGAATTTCCTGTGTAGCGGTGAAATGCGTAGATATAGGAAGGAACACCAGTGGCGAAGGCGACCACCTGGACTGATACTGACACTGAGGTGCGAAAGCGTGGGGAGCAAACAGG		TACGGAGGATCCGAGCGTTATCCGGATTTATTGGGTTTAAAGGGTGCGTAGGCGGCCTATTAAGTCAGGGGTGAAATACGGTGGCTCAACCATCGCAGTGCCTTTGATACTGATGGGCTTGAATCCATTTGAAGTGGGCGGAATAAGACAAGTAGCGGTGAAATGCATAGATATGTCTTAGAACTCCGATTGCGAAGGCAGCTCACTAAGCTGGTATTGACGCTGATGCACGAAAGCGTGGGGATCGAACAGG		TACGAAGGGGGCTAGCGTTGTTCGGAATTACTGGGCGTAAAGCGCACGTAGGCGGATCGATCAGTCAGGGGTGAAATCCCAGGGCTCAACCCTGGAACTGCCTTTGATACTGTCGATCTGGAGTATGGAAGAGGTGAGTGGAATTCCGAGTGTAGAGGTGAAATTCGTAGATATTCGGAGGAACACCAGTGGCGAAGGCGGCTCACTGGTCCATTACTGACGCTGAGGTGCGAAAGCGTGGGGAGCAAACAGG		TACGTAGGTCCCGAGCGTTGTCCGGATTTATTGGGCGTAAAGCGAGCGCAGGTGGTTTATTAAGTCTGGTGTAAAAGGCAGTGGCTCAACCATTGTATGCATTGGAAACTGGTAGACTTGAGTGCAGGAGAGGAGAGTGGAATTCCATGTGTAGCGGTGAAATGCGTAGATATATGGAGGAACACCGGTGGCGAAAGCGGCTCTCTGGCCTGTAACTGACACTGAGGCTCGAAAGCGTGGGGAGCAAACAGG
Assigned taxonomy	Lv-StB		Ochrobactrum		Comamonadaceae		Acinetobacter		Ochrobactrum		Acinetobacter		Stenotrophomonas		Pseudomonas		Klebsiella		Herbaspirillum		Comamonadaceae		Pseudomonas		Burkholderia Lv-StE		Pseudomonas		Serratia		Luteibacter		Burkholderia Lv-StJ		Burkholderia Lv-StK/L		Lactococcus		Luteibacter		Achromobacter		Pseudomonas		Sphingobacterium		Rhizobium		Lactococcus
Sample	wbeetle01	wplant01	wbeetle02	wplant02	wbeetle03	wplant03	wbeetle04	wplant04	wbeetle05	wplant05	wbeetle06	wplant06	wbeetle07	wplant07	wbeetle08	wplant08	wbeetle09	wplant09	wbeetle10	wplant10	wbeetle11	wplant11	wbeetle12	wplant12	wbeetle13	wplant13	wbeetle14	wplant14	wbeetle15	wplant15	wbeetle16	wplant16	wbeetle17	wplant17	wbeetle18	wplant18	wbeetle19	wplant19	wbeetle20	wplant20	wbeetle21	wplant21	wbeetle22	wplant22	wbeetle23	wplant23	wbeetle24	wplant24	wbeetle25
WB_01_gland	11956	0	19302	0	8608	0	3813	0	3269	0	3132	0	2305	0	4904	0	0	0	4108	0	142	0	483	0	0	0	0	0	78	0	184	0	426	0	320	0	0	0	138	0	297	0	72	0	0	0	0	0	0
WB_02_gland	7712	0	20092	0	6147	0	10050	0	7697	0	7240	0	3377	0	2759	0	171	0	975	0	1100	0	137	0	0	0	0	0	58	0	78	0	0	0	0	0	538	0	0	0	410	0	40	0	0	0	0	0	219
WB_04_gland	20530	207	13730	0	4394	0	4025	0	4141	0	2656	7	1534	0	1860	0	0	0	869	0	68	0	139	0	0	0	0	0	0	0	54	0	271	0	0	0	0	0	0	0	66	0	16	0	0	32	0	0	0
WB_05_gland	21979	441	12978	0	2931	0	8436	6	5487	0	0	0	956	10	1505	0	100	0	991	0	228	0	64	0	0	0	0	0	0	0	56	0	268	0	0	0	0	0	0	0	93	0	26	0	0	0	0	0	0
WB_06_gland	35083	0	13753	0	10941	0	3561	0	4073	0	2748	0	5617	0	3060	0	0	165	532	0	1816	0	0	0	0	0	0	0	134	0	187	0	463	0	596	0	0	9	193	0	54	0	512	0	0	186	0	0	0
WB_07_gland	175	0	76979	0	14	0	0	0	19081	0	10405	0	13	0	6	0	24224	0	0	0	0	0	0	0	11674	0	0	0	0	0	433	0	0	0	0	0	3466	0	369	0	0	0	0	0	0	0	3776	0	0
WB_08_gland	38206	0	9096	0	6399	0	2644	0	4435	0	1050	0	4704	0	2803	0	65	8	395	0	2391	0	741	0	0	0	0	0	164	0	220	0	505	0	478	0	6	27	185	0	77	0	0	0	0	0	0	0	0
WB_09_gland	18605	0	10467	0	3407	0	3935	0	2555	0	2639	0	2313	0	2912	0	0	0	864	0	588	0	697	0	0	0	0	0	117	0	145	0	413	0	285	0	14	0	125	0	69	0	87	0	0	0	0	0	0
WB_10_gland	19900	0	16431	0	7724	0	3677	0	5399	0	5554	0	4339	0	1336	0	0	0	991	0	3959	0	748	0	0	0	0	0	1097	0	212	0	549	0	613	0	0	0	270	0	287	0	259	0	0	0	0	0	0
WB_11_gland	36125	0	13552	0	4281	0	4467	0	1717	0	2851	0	1167	0	1421	0	992	36	1152	0	540	0	311	0	0	0	0	0	0	0	113	0	181	0	0	0	105	0	82	0	56	0	0	0	0	0	0	0	0
WB_12_gland	30957	0	10413	0	3619	0	4516	0	3053	0	3719	0	1587	0	1828	0	444	0	583	0	659	0	301	0	0	0	0	0	55	0	127	0	235	0	194	0	71	0	66	0	65	0	49	0	0	0	0	0	0
WB_13_gland	41058	0	19361	0	4915	0	14695	0	7999	0	0	0	3706	0	4916	0	173	0	2081	0	910	0	1236	0	0	0	0	0	101	0	404	0	317	0	0	0	54	10	263	0	128	0	36	0	0	11	0	0	0
WB_14_gland	31072	0	19457	0	2112	0	7295	0	3970	0	2695	0	4129	0	1049	0	24	0	429	0	754	0	257	0	0	0	0	0	0	0	347	0	72	0	0	0	0	0	181	0	113	0	0	0	0	0	0	0	0
WB_15_gland	43718	41	16972	0	3259	0	4705	0	4342	0	2955	0	1369	0	992	0	158	0	1311	0	349	0	128	0	0	0	0	0	0	0	76	0	0	0	0	0	152	0	0	0	0	0	0	0	0	0	0	0	0
WB_16_gland	24910	0	6762	0	2189	0	0	0	1394	0	1970	0	3308	0	892	0	0	99	330	0	1635	0	276	0	0	0	0	0	109	0	91	0	235	0	217	0	0	0	0	0	25	0	0	0	0	0	0	0	0
WB_17_gland	30504	46	6403	0	1988	0	3092	0	2472	0	1224	0	731	0	875	0	0	0	417	0	193	0	156	0	0	0	0	0	0	0	60	0	109	0	0	0	0	9	0	0	32	0	0	0	0	0	0	0	0
WB_18_gland	33817	156	17669	0	6834	0	6550	0	5589	0	3799	0	6103	0	69	0	0	0	408	0	2370	0	448	0	0	0	0	0	0	0	75	0	241	0	287	0	0	0	0	0	115	0	37	0	0	0	0	0	0
Rice treatment
ASV RepSeq	TACGTAGGGTGCAAGCGTTAATCGGAATTACTGGGCGTAAAGCGTGCGTAGGCGGTTTGTTAAGACCGATGTGAAATCCTCAGGCTCAACCTAAGAATTGCATTAGTGACTAGCAAGCTAGAGTATGGCAGAGGGGGGTAGAATTCCACGTGTAGCAGTGAAATGCGTAGAGATGTGGAAGAATACCGATGGCGAAGGCAGCCCCCTGGGCCAATACTGACGCTCATGCACGAAAGCGTGGGGAGCAAACAGG		TACGAAGGGGGCTAGCGTTGTTCGGATTTACTGGGCGTAAAGCGCACGTAGGCGGACTTTTAAGTCAGGGGTGAAATCCCAGAGCTCAACTCTGGAACTGCCTTTGATACTGGAAGTCTTGAGTATGGTAGAGGTGAGTGGAATTCCGAGTGTAGAGGTGAAATTCGTAGATATTCGGAGGAACACCAGTGGCGAAGGCGGCTCACTGGACCATTACTGACGCTGAGGTGCGAAAGCGTGGGGAGCAAACAGG		TACGTAGGGTGCGAGCGTTAATCGGAATTACTGGGCGTAAAGCGTGCGCAGGCGGTAATGCAAGACCGATGTGAAATCCCCGGGCTCAACCTGGGAACTGCATTGGTGACTGCATTGCTGGAGTGCGGCAGAGGGGGATGGAATTCCGCGTGTAGCAGTGAAATGCGTAGATATGCGGAGGAACACCGATGGCGAAGGCAATCCCCTGGGCCTGCACTGACGCTCATGCACGAAAGCGTGGGGAGCAAACAGG		TACAGAGGGTGCGAGCGTTAATCGGATTTACTGGGCGTAAAGCGTGCGTAGGCGGCTTTTTAAGTCGGATGTGAAATCCCCGAGCTTAACTTGGGAATTGCATTCGATACTGGGAAGCTAGAGTATGGGAGAGGATGGTAGAATTCCAGGTGTAGCGGTGAAATGCGTAGAGATCTGGAGGAATACCGATGGCGAAGGCAGCCATCTGGCCTAATACTGACGCTGAAGTACGAAAGCATGGGGAGCAAACAGG		TACGAAGGGGGCTAGCGTTGTTCGGATTTACTGGGCGTAAAGCGCACGTAGGCGGACTTTTAAGTCAGGGGTGAAATCCCAGAACTCAACTCTGGAACTGCCTTTGATACTGGAAGTCTTGAGTATGGTAGAGGTGAGTGGAATTCCGAGTGTAGAGGTGAAATTCGTAGATATTCGGAGGAACACCAGTGGCGAAGGCGGCTCACTGGACCATTACTGACGCTGAGGTGCGAAAGCGTGGGGAGCAAACAGG		TACAGAGGGTGCGAGCGTTAATCGGATTTACTGGGCGTAAAGCGTGCGTAGGCGGCTTTTTAAGTCGGATGTGAAATCCCCGAGCTTAACTTGGGAATTGCATTCGATACTGGGAAGCTAGAGTATGGGAGAGGATGGTAGAATTCCAGGTGTAGCGGTGAAATGCGTAGAGATCTGGAGGAATACCGATGGCGAAGGCAGCCATCTGGCCTAATACTGACGCTGAGGTACGAAAGCATGGGGAGCAAACAGG		TACGAAGGGTGCAAGCGTTACTCGGAATTACTGGGCGTAAAGCGTGCGTAGGTGGTTATTTAAGTCCGTTGTGAAAGCCCTGGGCTCAACCTGGGAACTGCAGTGGATACTGGATGACTAGAGTGTGGTAGAGGGTAGCGGAATTCCTGGTGTAGCAGTGAAATGCGTAGAGATCAGGAGGAACATCCATGGCGAAGGCAGCTACCTGGACCAACACTGACACTGAGGCACGAAAGCGTGGGGAGCAAACAGG		TACAGAGGGTGCAAGCGTTAATCGGAATTACTGGGCGTAAAGCGCGCGTAGGTGGTTTGTTAAGTTGGATGTGAAATCCCCGGGCTCAACCTGGGAACTGCATTCAAAACTGACAAGCTAGAGTATGGTAGAGGGTGGTGGAATTTCCTGTGTAGCGGTGAAATGCGTAGATATAGGAAGGAACACCAGTGGCGAAGGCGACCACCTGGACTGATACTGACACTGAGGTGCGAAAGCGTGGGGAGCAAACAGG		TACGGAGGGTGCAAGCGTTAATCGGAATTACTGGGCGTAAAGCGCACGCAGGCGGTCTGTCAAGTCGGATGTGAAATCCCCGGGCTCAACCTGGGAACTGCATTCGAAACTGGCAGGCTAGAGTCTTGTAGAGGGGGGTAGAATTCCAGGTGTAGCGGTGAAATGCGTAGAGATCTGGAGGAATACCGGTGGCGAAGGCGGCCCCCTGGACAAAGACTGACGCTCAGGTGCGAAAGCGTGGGGAGCAAACAGG		TACGTAGGGTGCAAGCGTTAATCGGAATTACTGGGCGTAAAGCGTGCGCAGGCGGTTGTGTAAGTCAGATGTGAAATCCCCGGGCTCAACCTGGGAATTGCATTTGAGACTGCGCGGCTAGAGTGTGTCAGAGGGGGGTAGAATTCCACGTGTAGCAGTGAAATGCGTAGATATGTGGAGGAATACCGATGGCGAAGGCAGCCCCCTGGGATAACACTGACGCTCATGCACGAAAGCGTGGGGAGCAAACAGG		TACGTAGGGTGCGAGCGTTAATCGGAATTACTGGGCGTAAAGCGTGCGCAGGCGGTGATGTAAGACAGATGTGAAATCCCCGGGCTCAACCTGGGAACTGCATTTGTGACTGCATTGCTAGAGTACGGTAGAGGGGGATGGAATTCCGCGTGTAGCAGTGAAATGCGTAGATATGCGGAGGAACACCGATGGCGAAGGCAATCCCCTGGACCTGTACTGACGCTCATGCACGAAAGCGTGGGGAGCAAACAGG		TACAGAGGGTGCAAGCGTTAATCGGAATTACTGGGCGTAAAGCGCGCGTAGGTGGTTTGTTAAGTTGGATGTGAAAGCCCCGGGCTCAACCTGGGAACTGCATTCAAAACTGACAAGCTAGAGTATGGTAGAGGGTGGTGGAATTTCCTGTGTAGCGGTGAAATGCGTAGATATAGGAAGGAACACCAGTGGCGAAGGCGACCACCTGGACTGATACTGACACTGAGGTGCGAAAGCGTGGGGAGCAAACAGG		TACGTAGGGTGCAAGCGTTAATCGGAATTACTGGGCGTAAAGCGTGCGCAGGCGGTTTGCTAAGACCGATGTGAAATCCCCGGGCTCAACCTGGGAACTGCATTGGTGACTGGCAGGCTAGAGTATGGCAGAGGGGGGTAGAATTCCACGTGTAGCAGTGAAATGCGTAGAGATGTGGAGGAATACCGATGGCGAAGGCAGCCCCCTGGGCCAATACTGACGCTCATGCACGAAAGCGTGGGGAGCAAACAGG		TACGAAGGGTGCAAGCGTTAATCGGAATTACTGGGCGTAAAGCGCGCGTAGGTGGTTCAGCAAGTTGGATGTGAAATCCCCGGGCTCAACCTGGGAACTGCATCCAAAACTACTGAGCTAGAGTACGGTAGAGGGTGGTGGAATTTCCTGTGTAGCGGTGAAATGCGTAGATATAGGAAGGAACACCAGTGGCGAAGGCGACCACCTGGACTGATACTGACACTGAGGTGCGAAAGCGTGGGGAGCAAACAGG		TACGGAGGGTGCAAGCGTTAATCGGAATTACTGGGCGTAAAGCGCACGCAGGCGGTTTGTTAAGTCAGATGTGAAATCCCCGGGCTCAACCTGGGAACTGCATTTGAAACTGGCAAGCTAGAGTCTCGTAGAGGGGGGTAGAATTCCAGGTGTAGCGGTGAAATGCGTAGAGATCTGGAGGAATACCGGTGGCGAAGGCGGCCCCCTGGACGAAGACTGACGCTCAGGTGCGAAAGCGTGGGGAGCAAACAGG		TACGGAGGGTGCAAGCGTTAATCGGAATTACTGGGCGTAAAGCGTGTGTAGGCGGTTTGTTAAGTCTGTTGTGAAAGCCCCGGGCTCAACCTGGGAATGGCAATGGATACTGGCAAGCTAGAGTGTGATAGAGGATGGTGGAATTCCCGGTGTAGCGGTGAAATGCGTAGAGATCGGGAGGAACATCAGTGGCGAAGGCGGCCATCTGGATTAACACTGACGCTGAGACACGAAAGCGTGGGGAGCAAACAGG		TACGTAGGGTGCAAGCGTTAATCGGAATTACTGGGCGTAAAGCGTGCGCAGGCGGTTTGTTAAGACCGATGTGAAATCCCCGGGCTCAACCTGGGAACTGCATTGGTGACTGGCAAGCTAGAGTATGGCAGAGGGGGGTAGAATTCCACGTGTAGCAGTGAAATGCGTAAAGATGTGGAGGAATACCGATGGCGAAGGCAGCCCCCTGGGCCAATACTGACGCTCATGCACGAAAGCGTGGGGAGCAAACAGG		TACGTAGGGTGCAAGCGTTAATCGGAATTACTGGGCGTAAAGCGTGCGCAGGCGGTTTGTTAAGACCGATGTGAAATCCCCGGGCTCAACCTGGGAACTGCATTGGTGACTGGCAAGCTAGAGTATGGCAGAGGGGGGTAGAATTCCACGTGTAGCAGTGAAATGCGTAGAGATGTGGAGGAATACCGATGGCGAAGGCAGCCCCCTGGGCCAATACTGACGCTCATGCACGAAAGCGTGGGGAGCAAACAGG		TACGTAGGTCCCAAGCGTTGTCCGGATTTATTGGGCGTAAAGCGAGCGCAGGTGGTTTCTTAAGTCTGATGTAAAAGGCAGTGGCTCAACCATTGTGTGCATTGGAAACTGGGAGACTTGAGTGCAGGAGAGGAGAGTGGAATTCCATGTGTAGCGGTGAAATGCGTAGATATATGGAGGAACACCGGAGGCGAAAGCGGCTCTCTGGCCTGTAACTGACACTGAGGCTCGAAAGCGTGGGGAGCAAACAGG		TACGGAGGGTGCAAGCGTTAATCGGAATTACTGGGCGTAAAGCGTGTGTAGGCGGTTTGTTAAGTCTGTTGTGAAAGCCCCGGGCTCAACCTGGGAATGGCAATGGATACTGGCAAGCTAGAGTGTGATAGAGGATGGTGGAATTCCCGGTGTAGCGGTGAAATGCGTAGAGATCGGGAGGAACATCAGTGGCGAAGGCGGCCATCTGGATTAACACTGACGCTGAGACACAAAAGCGTGGGGAGCAAACAGG		TACGTAGGGTGCAAGCGTTAATCGGAATTACTGGGCGTAAAGCGTGCGCAGGCGGTTCGGAAAGAAAGATGTGAAATCCCAGAGCTTAACTTTGGAACTGCATTTTTAACTACCGAGCTAGAGTGTGTCAGAGGGAGGTGGAATTCCGCGTGTAGCAGTGAAATGCGTAGATATGCGGAGGAACACCGATGGCGAAGGCAGCCTCCTGGGATAACACTGACGCTCATGCACGAAAGCGTGGGGAGCAAACAGG		TACGAAGGGTGCAAGCGTTAATCGGAATTACTGGGCGTAAAGCGCGCGTAGGTGGTTTGGTAAGATGGATGTGAAATCCCCGGGCTCAACCTGGGAACTGCATCCATAACTGCCTGACTAGAGTACGGTAGAGGGTGGTGGAATTTCCTGTGTAGCGGTGAAATGCGTAGATATAGGAAGGAACACCAGTGGCGAAGGCGACCACCTGGACTGATACTGACACTGAGGTGCGAAAGCGTGGGGAGCAAACAGG		TACGGAGGATCCGAGCGTTATCCGGATTTATTGGGTTTAAAGGGTGCGTAGGCGGCCTATTAAGTCAGGGGTGAAATACGGTGGCTCAACCATCGCAGTGCCTTTGATACTGATGGGCTTGAATCCATTTGAAGTGGGCGGAATAAGACAAGTAGCGGTGAAATGCATAGATATGTCTTAGAACTCCGATTGCGAAGGCAGCTCACTAAGCTGGTATTGACGCTGATGCACGAAAGCGTGGGGATCGAACAGG		TACGAAGGGGGCTAGCGTTGTTCGGAATTACTGGGCGTAAAGCGCACGTAGGCGGATCGATCAGTCAGGGGTGAAATCCCAGGGCTCAACCCTGGAACTGCCTTTGATACTGTCGATCTGGAGTATGGAAGAGGTGAGTGGAATTCCGAGTGTAGAGGTGAAATTCGTAGATATTCGGAGGAACACCAGTGGCGAAGGCGGCTCACTGGTCCATTACTGACGCTGAGGTGCGAAAGCGTGGGGAGCAAACAGG		TACGTAGGTCCCGAGCGTTGTCCGGATTTATTGGGCGTAAAGCGAGCGCAGGTGGTTTATTAAGTCTGGTGTAAAAGGCAGTGGCTCAACCATTGTATGCATTGGAAACTGGTAGACTTGAGTGCAGGAGAGGAGAGTGGAATTCCATGTGTAGCGGTGAAATGCGTAGATATATGGAGGAACACCGGTGGCGAAAGCGGCTCTCTGGCCTGTAACTGACACTGAGGCTCGAAAGCGTGGGGAGCAAACAGG
Assigned taxonomy	Lv-StB		Ochrobactrum		Comamonadaceae		Acinetobacter		Ochrobactrum		Acinetobacter		Stenotrophomonas		Pseudomonas		Klebsiella		Herbaspirillum		Comamonadaceae		Pseudomonas		Burkholderia Lv-StE		Pseudomonas		Serratia		Luteibacter		Burkholderia Lv-StJ		Burkholderia Lv-StK/L		Lactococcus		Luteibacter		Achromobacter		Pseudomonas		Sphingobacterium		Rhizobium		Lactococcus
Sample	rbeetle01	rplant01	rbeetle02	rplant02	rbeetle03	rplant03	rbeetle04	rplant04	rbeetle05	rplant05	rbeetle06	rplant06	rbeetle07	rplant07	rbeetle08	rplant08	rbeetle09	rplant09	rbeetle10	rplant10	rbeetle11	rplant11	rbeetle12	rplant12	rbeetle13	rplant13	rbeetle14	rplant14	rbeetle15	rplant15	rbeetle16	rplant16	rbeetle17	rplant17	rbeetle18	rplant18	rbeetle19	rplant19	rbeetle20	rplant20	rbeetle21	rplant21	rbeetle22	rplant22	rbeetle23	rplant23	rbeetle24	rplant24	rbeetle25
RB_01_gland	18576	39	14411	0	4927	0	3224	0	5011	0	1955	0	4234	0	163	0	48	13	1359	0	403	0	175	0	0	0	0	0	69	0	137	0	93	0	0	0	0	0	113	0	159	0	131	0	0	0	0	0	16
RB_03_gland	8352	0	13215	0	4864	0	0	0	4472	0	12063	0	1820	0	2198	0	5117	0	603	0	782	0	2035	0	0	0	8187	0	4445	0	180	0	504	0	325	0	737	0	151	0	1018	0	0	0	4013	0	0	0	3376
RB_05_gland	24987	0	14303	0	2358	0	3993	0	4989	0	3660	0	0	0	2128	0	0	0	568	0	745	0	1973	0	0	0	0	0	0	0	1869	0	145	0	0	0	0	0	1274	0	64	0	26	0	0	0	0	0	0
RB_06_gland	26185	0	7327	7	2765	0	4101	0	2951	0	0	64	5007	0	947	0	0	150	231	0	201	0	193	0	0	0	0	125	0	0	46	0	115	0	0	0	0	0	0	0	18	0	16	0	0	0	0	0	0
RB_07_gland	11647	0	4657	0	4575	0	2326	0	1554	0	602	43	2153	0	408	0	0	109	263	0	299	0	230	0	0	0	0	0	85	0	0	0	105	0	152	0	0	198	0	0	22	0	9	0	0	12	0	0	0
RB_09_gland	0	0	6999	0	12126	0	0	0	1454	0	12639	32	1878	0	424	0	70	28	5055	0	1376	0	786	0	0	0	0	13	247	0	499	0	402	0	1239	0	49	15	489	0	113	0	1110	0	0	7	0	0	0
RB_10_gland	21160	0	6771	0	3409	0	2361	0	2041	0	1916	21	1981	0	1145	0	0	0	291	0	503	0	324	0	0	0	0	12	56	0	149	0	82	0	0	0	0	0	115	0	34	0	0	0	0	0	0	0	0
RB_11_gland	10398	1821	17511	77	5779	40	5856	23	4233	0	2604	0	6009	26	754	34	4399	0	1130	6	1403	0	396	0	0	0	0	0	90	0	94	0	133	0	227	0	0	46	65	0	123	0	110	0	0	5	0	0	0
RB_12_gland	20070	0	20237	0	15099	0	7120	0	4328	0	2232	0	4900	0	2174	0	0	0	2916	0	1013	0	0	0	0	0	0	0	354	0	266	0	0	0	0	0	0	0	203	0	78	0	70	0	0	0	0	0	0
RB_13_gland	26171	0	31766	0	5335	0	13005	0	6075	0	6791	0	5968	0	346	0	221	0	594	0	865	0	532	0	0	0	0	0	219	0	368	0	0	0	257	0	316	0	256	0	244	0	657	0	0	0	0	0	0
RB_14_gland	43132	0	23495	0	10467	0	4860	0	5546	0	0	23	4985	0	904	0	12	0	1331	0	0	0	1184	0	0	0	1099	0	721	0	584	0	560	0	658	0	0	0	565	0	421	0	763	0	0	0	0	0	0
RB_15_gland	25293	0	19802	0	13365	0	8150	0	5164	0	6114	0	6655	0	635	0	354	19	1773	0	5188	0	163	0	0	0	0	0	235	0	142	0	101	0	0	0	0	0	113	0	140	0	59	0	0	0	0	0	0
RB_16_gland	46189	0	23982	0	6676	0	9828	0	6949	0	9369	0	5394	0	800	0	0	311	2540	0	1203	0	85	0	0	0	0	0	0	0	84	0	0	0	0	0	0	0	0	0	245	0	0	0	0	0	0	0	0
[truncated: 11 more columns]
