# Supplementary material for: Transmission of Bacterial Symbionts With and Without Genome Erosion Between a Beetle Host and the Plant Environment
Source: Front Microbiol. 2021 Sep 22;12:715601. doi: 10.3389/fmicb.2021.715601 (PMC8493222; doi:10.3389/fmicb.2021.715601)
Supplement: Supplementary file 3 [file Table_2.XLSX]

## Sheet: Tabelle1
Experiment	Sample	Treatment	Ct	Amount [ng/µl]	Copies/mg extrated tissue
Infection of B. gladioli Lv-StA in plants (section 2.2)	WA5_ori	Lv-StA	19.83	1.8777e-05	243375
	WA5_new	Lv-StA	NA	0	0
	WA5_stem	Lv-StA	35.03	1e-09	3.78924
	WA13_ori	Lv-StA	25.72	3.86e-07	3743.56
	WA13_new	Lv-StA	31.6	8e-09	72.0449
	WA13_stem	Lv-StA	36.35	0	0
	WA9_ori	Lv-StA	19.23	2.8014e-05	373573
	WA9_new	Lv-StA	30.86	1.3e-08	106.054
	WA9_stem	Lv-StA	NA	0	0
	WA10_ori	Lv-StA	19.66	2.1126e-05	266353
	WA10_new	Lv-StA	29.61	3e-08	271.934
	WA10_stem	Lv-StA	NA	0	0
	WA15_ori	Lv-StA	18.99	3.2732e-05	372089
	WA15_new	Lv-StA	29.98	2.3e-08	259.332
	WA15_stem	Lv-StA	34.63	1e-09	3.86313
	WA16_ori	Lv-StA	19.55	2.2586e-05	377394
	WA16_new	Lv-StA	32.05	6e-09	106.682
	WA16_stem	Lv-StA	32.04	6e-09	23.8429
	WCA1_ori	control	33.28	3e-09	45.2238
	WCA1_new	control	35.53	1e-09	12.1655
	WCA1_stem	control	NA	0	0
	WCA6_ori	control	33.51	2e-09	24.1194
	WCA6_new	control	37.12	0	0
	WCA6_stem	control	39.46	0	0
	WCA3_ori	control	35.52	1e-09	13.5967
	WCA3_new	control	NA	0	0
	WCA3_stem	control	NA	0	0
	WCA8_ori	control	32.69	4e-09	50.8941
	WCA8_new	control	NA	0	0
	WCA8_stem	control	NA	0	0
	WCA17_ori	control	NA	0	0
	WCA17_new	control	36.87	0	0
	WCA17_stem	control	NA	0	0
	WCA15_ori	control	36.12	0	0
	WCA15_new	control	34.25	1e-09	12.7235
	WCA15_stem	control	NA	0	0
	RA11_ori	Lv-StA	16.98	5.354e-05	7.42527e+06
	RA11_new	Lv-StA	33.3	1e-09	69.3432
	RA11_stem	Lv-StA	38.65	0	0
	RA9_ori	Lv-StA	NA	0	0
	RA9_new	Lv-StA	37.52	0	0
	RA9_stem	Lv-StA	NA	0	0
	RA20_ori	Lv-StA	15.94	0.000106427	7.76841e+06
	RA20_new	Lv-StA	33.36	1e-09	36.4964
	RA20_stem	Lv-StA	28.29	3e-08	355.606
	RA5_ori	Lv-StA	18.25	2.3025e-05	3.99157e+06
	RA5_new	Lv-StA	31.07	5e-09	1155.72
	RA5_stem	Lv-StA	37.31	0	0
	RA19_ori	Lv-StA	14.84	0.000219603	3.38399e+07
	RA19_new	Lv-StA	27.58	4.9e-08	1580.38
	RA19_stem	Lv-StA	32.38	2e-09	57.786
	RA14_ori	Lv-StA	19.81	8.232e-06	761111
	RA14_new	Lv-StA	31.31	4e-09	369.83
	RA14_stem	Lv-StA	30.97	5e-09	128.413
	RCA4_ori	control	32.86	1e-09	173.358
	RCA4_new	control	36.55	0	0
	RCA4_stem	control	37.08	0	0
	RCA15_ori	control	38.82	0	0
	RCA15_new	control	NA	0	0
	RCA15_stem	control	NA	0	0
	RCA13_ori	control	NA	0	0
	RCA13_new	control	NA	0	0
	RCA13_stem	control	NA	0	0
	RCA10_ori	control	NA	0	0
	RCA10_new	control	NA	0	0
	RCA10_stem	control	NA	0	0
	RCA9_ori	control	NA	0	0
	RCA9_new	control	37.69	0	0
	RCA9_stem	control	34.32	1e-09	12.9613
	RCA17_ori	control	34.22	1e-09	173.358
	RCA17_new	control	36.48	0	0
	RCA17_stem	control	31.32	4e-09	32.6321
Experiment	Sample	Treatment	Ct	Amount [ng/µl]	Copies/mg extrated tissue
Beetle to leaf litter exposure assay (section 2.3)	B1	Beetle-exposed	16.78	2.27456e-05	2.03263e+06
	B2	Beetle-exposed	18.33	6.91711e-06	888092
	B3	Beetle-exposed	17.28	1.55538e-05	1.78807e+06
	B4	Beetle-exposed	16.1	3.82704e-05	3.3455e+06
	B5	Beetle-exposed	12.07	0.000845348	9.87803e+07
	B6	Beetle-exposed	14.83	0.000101356	1.43946e+07
	B7	Beetle-exposed	12.48	0.000617425	4.72998e+07
	B8	Beetle-exposed	13.27	0.000336825	3.21877e+07
	B9	Beetle-exposed	14.49	0.000132116	1.74979e+07
	B10	Beetle-exposed	13.07	0.000391746	4.53741e+07
	B11	Beetle-exposed	17.22	1.62159e-05	1.45616e+06
	B12	Beetle-exposed	14.92	9.51391e-05	8.26983e+06
	C1	Not exposed	22.39	3.08352e-07	43128.5
	C2	Not exposed	23.74	1.09851e-07	15844.8
	C3	Not exposed	23.97	9.1744e-08	11085.3
	C4	Not exposed	23.8	1.04879e-07	10686.2
	C5	Not exposed	23.21	1.65341e-07	21169.3
	C6	Not exposed	23.84	1.01507e-07	9670.17
	C7	Not exposed	18.99	4.17078e-06	486132
	C8	Not exposed	21.63	5.53288e-07	74345.8
	C9	Not exposed	22.93	2.04393e-07	24891.9
	C10	Not exposed	22.25	3.4328e-07	57200.6
	H2O	qPCR neg. control	23.3	1.5361e-07	17087.3
	H2O	qPCR neg. control	22.72	2.3913e-07	26600.5
	H2O	qPCR neg. control	23.25	1.60396e-07	17842.2
	negative contr_E.coli	qPCR neg. control	21.73	5.14032e-07	57180.2
	negative contr_E.coli	qPCR neg. control	19.67	2.49101e-06	277096
Experiment	Sample	Treatment	Ct	Amount [ng/µl]	Copies/gland
Leaves to larvae exposure assay (section 2.4)	c3.1	Not exposed	NA	0	0
	c27.1	Not exposed	35.96	7.564e-09	70835.1
	c33.1	Not exposed	37.48	2.748e-09	25734.4
	c34.1	Not exposed	35.98	7.454e-09	69805
	c35.1	Not exposed	37.55	2.624e-09	24573.1
	c38.1	Not exposed	NA	0	0
	c57.1	Not exposed	36.83	4.247e-09	39772.2
	c58.1	Not exposed	36.93	3.97e-09	37178.1
	c61,1	Not exposed	NA	0	0
	c62.1	Not exposed	35.56	9.851e-09	92252.3
	c63.1	Not exposed	36.14	6.7e-09	62743.9
	c103.1	Not exposed	33.24	4.6378e-08	434319
	i9.1	Exposed to Lv-StA	27.62	1.95789e-06	1.83352e+07
	i36.1	Exposed to Lv-StA	22.71	5.16859e-05	4.84026e+08
	i37.1	Exposed to Lv-StA	31.07	1.96266e-07	1.83799e+06
	i41.1	Exposed to Lv-StA	27.74	1.81053e-06	1.69552e+07
	i42.1	Exposed to Lv-StA	32.95	5.628e-08	527049
	i43.1	Exposed to Lv-StA	33.47	3.981e-08	372811
	i50.1	Exposed to Lv-StA	29.19	6.87358e-07	6.43695e+06
	i56.1	Exposed to Lv-StA	28.35	1.20852e-06	1.13175e+07
	i67.1	Exposed to Lv-StA	31.63	1.35372e-07	1.26773e+06
	i68.1	Exposed to Lv-StA	26.89	3.18402e-06	2.98176e+07
	i69.1	Exposed to Lv-StA	27.02	2.9232e-06	2.73751e+07
	i72.1	Exposed to Lv-StA	30.3	3.28266e-07	3.07413e+06
	i75.1	Exposed to Lv-StA	32.01	1.05302e-07	986129
	i82.1	Exposed to Lv-StA	36.11	6.828e-09	63942.6
	i96.1	Exposed to Lv-StA	29.8	4.59451e-07	4.30265e+06
	i98.1	Exposed to Lv-StA	36.19	6.49e-09	60777.3
	i101.1	Exposed to Lv-StA	36.2	6.431e-09	60224.8
	i105.1	Exposed to Lv-StA	29.26	6.59674e-07	6.17769e+06
	i108.1	Exposed to Lv-StA	31.3	1.694e-07	1.58639e+06
	i109.1	Exposed to Lv-StA	30.14	3.64664e-07	3.41499e+06
	negative contr_E.coli	qPCR neg. control	35.9	7.887e-09	73859.9
	H2O	qPCR neg. control	35.35	1.1334e-08	106140
	H2O	qPCR neg. control	36.79	4.339e-09	40633.7
	H2O	qPCR neg. control	35.21	1.2496e-08	117022
